# Supplementary material for: Identification and Validation of Iron Metabolism-Related Biomarkers in Endometriosis: A Mendelian Randomization and Single-Cell Transcriptomics Study
Source: Curr Issues Mol Biol. 2025 Oct 9;47(10):831. doi: 10.3390/cimb47100831 (PMC12564322; doi:10.3390/cimb47100831)
Supplement: Supplementary file 1 [file cimb-47-00831-s001.zip]

Archive with 6 entries (6 files):
- Table S3.pdf
- Table S2.pdf
- Table S1.xlsx
- Table S4.xlsx
- Table S5.xlsx
- Table S6.xlsx
