# Supplementary material for: Identification and Validation of Iron Metabolism-Related Biomarkers in Endometriosis: A Mendelian Randomization and Single-Cell Transcriptomics Study
Source: Curr Issues Mol Biol. 2025 Oct 9;47(10):831. doi: 10.3390/cimb47100831 (PMC12564322; doi:10.3390/cimb47100831)
Supplement: Supplementary file 1 [file cimb-47-00831-s001.zip › Table S1.xlsx]

## Sheet: Table S1
Table S1 505 iron metabolism-related genes
gene
AIFM3
AOX1
BOLA2
BOLA2B
CIAPIN1
CISD1
CISD2
CISD3
FDX1
FDX2
FECH
FXN
GLRX2
GLRX5
ISCA1
ISCA2
ISCU
KIAA0753
NDUFS1
NDUFV2
RFESD
SDHB
UQCRFS1
UQCRFS1P1
XDH
ABCE1
ACO1
ACO2
BRIP1
CDK5RAP1
CDKAL1
CIAO3
DDX11
DNA2
DPH1
DPH2
DPYD
ELP3
ERCC2
ETFDH
EXO5
IREB2
LIAS
MOCS1
MUTYH
NDUFS2
NDUFS7
NDUFS8
NDUFV1
NFU1
NTHL1
NUBP1
NUBP2
NUBPL
POLD1
POLE
PPAT
PRIM2
REV3L
RSAD1
RSAD2
RTEL1
TYW1
TYW1B
ABCB6
ABCB7
ABCC5
ASIC3
FLVCR1
FLVCR2
HPX
HRG
LCN2
PGRMC2
SLC22A17
SLC46A1
SLC48A1
ALAD
ALAS1
ALAS2
AMBP
ATP5IF1
BDH2
BLVRA
BLVRB
COX10
COX15
CPOX
HMBS
HMOX1
HMOX2
IBA57
NFE2L1
PGRMC1
PPOX
SLC11A2
SLC25A38
SLC25A39
SLC6A9
SRRD
TMEM14C
TSPO
UGT1A1
UGT1A4
UROD
UROS
CP
FTH1
HFE
LTF
MT2A
MYC
SRI
TF
TFRC
ABCG2
ACKR1
ACP5
ACSL6
ADD1
ADD2
ADIPOR1
AGPAT4
AHSP
ALDH1L1
ALDH6A1
ANK1
AQP3
ARHGEF12
ARL2BP
ASNS
ATG4A
ATP6V0A1
BACH1
BCAM
BMP2K
BNIP3L
BPGM
BSG
BTG2
BTRC
C3
CA1
CA2
CAST
CAT
CCDC28A
CCND3
CDC27
CDR2
CIR1
CLCN3
CLIC2
CROCCP2
CTNS
CTSB
CTSE
DAAM1
DCAF10
DCAF11
DCUN1D1
DMTN
E2F2
EIF2AK1
ELL2
ENDOD1
EPB41
EPB42
EPOR
ERMAP
EZH1
FBXO34
FBXO7
FBXO9
FN3K
FOXJ2
FOXO3
FTCD
GAPVD1
GATA1
GCLC
GCLM
GDE1
GMPS
GYPA
GYPB
GYPC
GYPE
H1-0
H4C3
HAGH
HBB
HBBP1
HBD
HBQ1
HBZ
HDGF
HEBP1
HTATIP2
HTRA2
ICAM4
IGSF3
KAT2B
KDM7A
KEL
KHNYN
KLF1
KLF3
LAMP2
LMO2
LPIN2
LRP10
MAP2K3
MARCHF2
MARCHF8
MARK3
MBOAT2
MFHAS1
MGST3
MINPP1
MKRN1
MOCOS
MOSPD1
MPP1
MXI1
MYL4
NARF
NCOA4
NEK7
NFE2
NNT
NR3C1
NUDT4
OPTN
OSBP2
P4HA2
PC
PDZK1IP1
PGLS
PICALM
PIGQ
PPP2R5B
PRDX2
PSMD9
RAD23A
RANBP10
RAP1GAP
RBM38
RBM5
RCL1
RHAG
RHCE
RHD
RIOK3
RNF123
RNF19A
SDCBP
SEC14L1
SELENBP1
SIDT2
SLC10A3
SLC22A4
SLC25A37
SLC2A1
SLC30A1
SLC30A10
SLC4A1
SLC66A2
SLC6A8
SLC7A11
SMOX
SNCA
SPTA1
SPTB
SYNJ1
TAL1
TCEA1
TENT5C
TFDP2
TMCC2
TMEM9B
TNRC6B
TNS1
TOP1
TRAK2
TRIM10
TRIM58
TSPAN5
TSPO2
TYR
UBAC1
UCP2
USP15
VEZF1
XK
XPO7
YPEL5
ATP6AP1
ATP6V0A2
ATP6V0A4
ATP6V0B
ATP6V0C
ATP6V0D1
ATP6V0D2
ATP6V0E1
ATP6V0E2
ATP6V1A
ATP6V1B1
ATP6V1B2
ATP6V1C1
ATP6V1C2
ATP6V1D
ATP6V1E1
ATP6V1E2
ATP6V1F
ATP6V1G1
ATP6V1G2
ATP6V1G3
ATP6V1H
CAND1
CUL1
CYBRD1
FBXL5
FTL
FTMT
GLRX3
HEPH
MCOLN1
NEDD8
RPS27A
SKP1
SLC40A1
STEAP2
STEAP3
TCIRG1
TFR2
UBA52
UBB
UBC
ADI1
ADO
AGMO
ALKBH1
ALKBH2
ALKBH3
ALKBH8
ALOX12
ALOX12B
ALOX15
ALOX15B
ALOX5
ALOXE3
BBOX1
CALR
CDO1
CH25H
CYGB
CYP11A1
CYP11B1
CYP11B2
CYP17A1
CYP19A1
CYP1A1
CYP1A2
CYP1B1
CYP20A1
CYP21A2
CYP24A1
CYP26A1
CYP26B1
CYP26C1
CYP27A1
CYP27B1
CYP27C1
CYP2A13
CYP2A6
CYP2A7
CYP2B6
CYP2C18
CYP2C19
CYP2C8
CYP2C9
CYP2D6
CYP2D7
CYP2E1
CYP2F1
CYP2G1P
CYP2J2
CYP2R1
CYP2S1
CYP2U1
CYP2W1
CYP39A1
CYP3A4
CYP3A43
CYP3A5
CYP3A7
CYP46A1
CYP4A11
CYP4A22
CYP4B1
CYP4F11
CYP4F12
CYP4F2
CYP4F22
CYP4F3
CYP4F8
CYP4V2
CYP4X1
CYP4Z1
CYP4Z2P
CYP51A1
CYP7A1
CYP7B1
CYP8B1
DNAJC24
DOHH
DPH3
EGLN1
EGLN2
EGLN3
ETHE1
FA2H
FAXDC2
FTH1P19
FTHL17
FTO
HAAO
HBA1
HBA2
HIF1AN
JMJD6
KDM3A
MELTF
MIOX
MSMO1
OGFOD1
OGFOD2
OGFOD3
P3H1
P3H2
P3H3
P4HA1
P4HA3
P4HTM
PAH
PHF2
PHF8
PHYH
PLOD1
PLOD2
PLOD3
PPEF1
PPEF2
PTGIS
RIOX1
RRM2
SC5D
SCD
TBXAS1
TET1
TET2
TH
TMLHE
TPH1
TPH2
TYW5
ARHGAP1
ATP7A
B2M
CLTC
DNM2
HAMP
HEPHL1
IFNG
LMTK2
MIR210
MMGT1
NECTIN1
RAB11B
REP15
SCARA5
SFXN1
SLC11A1
SLC25A28
SLC39A14
SLC39A8
SLC41A2
STEAP1
STEAP4
TTYH1
ABAT
ATG5
BCL2
BECN1
BMP6
DRD2
G6PD
HIF1A
MAP1LC3A
MDM2
PDX1
SLC6A3
TFAP2A
TFF1
