# Supplementary material for: Identification and Validation of Iron Metabolism-Related Biomarkers in Endometriosis: A Mendelian Randomization and Single-Cell Transcriptomics Study
Source: Curr Issues Mol Biol. 2025 Oct 9;47(10):831. doi: 10.3390/cimb47100831 (PMC12564322; doi:10.3390/cimb47100831)
Supplement: Supplementary file 1 [file cimb-47-00831-s001.zip › Table S4.xlsx]

## Sheet: snp_F
Estimated effect of BMP6 on the risk of endometriosis
SNP	effect_allele.exposure	other_allele.exposure	beta.exposure	se.exposure	pval.exposure	beta.outcome	se.outcome	pval.outcome	eaf.exposure	F	R2
rs10512472	C	T	0.176702	0.0154529	2.80156e-30	0.000164318	0.000246617	0.51	0.179037	130.756	1.87469e-05
rs10761741	T	G	-0.10702	0.0120219	5.4752e-19	-0.000393457	0.00018992	0.0379997	0.420816	79.2472	1.46574e-05
rs10876550	A	G	0.108083	0.0120672	3.33657e-19	0.000206075	0.000188324	0.27	0.590064	80.2235	1.47813e-05
rs11553699	G	A	0.143153	0.0190118	5.08979e-14	-0.000159345	0.000285214	0.58	0.10963	56.6963	6.64152e-06
rs13042885	T	C	-0.0844845	0.013176	1.4343e-10	0.000196239	0.000211229	0.35	0.284247	41.1137	6.95696e-06
rs1354034	C	T	-0.129843	0.0122015	1.91249e-26	-0.000143349	0.000190725	0.450001	0.618137	113.243	2.05876e-05
rs156356	C	T	0.065296	0.0118949	4.03757e-08	0.00048406	0.000193123	0.012	0.48686	30.1336	5.65252e-06
rs3778347	G	A	0.24546	0.0182579	3.34811e-41	0.000167075	0.000302342	0.58	0.119107	180.742	2.18555e-05
rs9399137	C	T	0.0958961	0.0134716	1.09194e-12	0.000159735	0.000214737	0.46	0.264393	50.6715	8.38047e-06
rs9406052	C	T	0.179452	0.0118196	4.62488e-52	3.16772e-05	0.000188599	0.87	0.47735	230.511	4.29074e-05
Estimated effect of SLC48A1 on the risk of endometriosis
SNP	effect_allele.exposure	other_allele.exposure	beta.exposure	se.exposure	pval.exposure	beta.outcome	se.outcome	pval.outcome	eaf.exposure	F	R2
rs1051904	G	A	-0.0720165	0.0126104	1.1245e-08	-0.000228914	0.000200736	0.25	0.666598	32.6142	5.80899e-06
rs12718598	C	T	0.0790321	0.0118935	3.03599e-11	9.89164e-05	0.000187049	0.6	0.481049	44.1558	8.33194e-06
rs215334	T	A	-0.0747741	0.0125254	2.37542e-09	3.37938e-05	0.000197629	0.86	0.34259	35.6385	6.38933e-06
rs4760626	A	G	0.263693	0.0152605	6.72512e-67	0.000149732	0.000267097	0.58	0.182128	298.579	4.31344e-05
rs60776348	C	T	0.594821	0.0150912	1e-200	0.000421243	0.000239169	0.0779992	0.168516	1553.55	0.000208774
Note: SNP refers to single-nucleotide polymorphisms of genes; effect_allele.exposure denotes the effect allele associated with the exposure factor; other_allele.exposure represents the other allele corresponding to the exposure factor; beta.exposure stands for the regression coefficient of the exposure factor; se.exposure is the standard error of the beta value for the exposure factor; pval.expos…
