# Supplementary material for: Identification and Validation of Iron Metabolism-Related Biomarkers in Endometriosis: A Mendelian Randomization and Single-Cell Transcriptomics Study
Source: Curr Issues Mol Biol. 2025 Oct 9;47(10):831. doi: 10.3390/cimb47100831 (PMC12564322; doi:10.3390/cimb47100831)
Supplement: Supplementary file 1 [file cimb-47-00831-s001.zip › Table S6.xlsx]

## Sheet: KGs_DEcells_correlation
Table S6 The correlation between biomarkers and differentially expressed immune cells
gene	immune_cells	cor	p.value
BMP6	Macrophages.M2	-0.610789	0.107721
BMP6	Monocytes	-0.809524	0.0149027
BMP6	NK.cells.activated	0.785714	0.0208151
SLC48A1	Macrophages.M2	-0.766481	0.02652
SLC48A1	Monocytes	-0.738095	0.0365528
SLC48A1	NK.cells.activated	0.857143	0.00653002
Note: cor refers to the correlation coefficient
